# Supplementary material for: Whole-exome sequencing analysis identifies novel variants associated with Kawasaki disease susceptibility
Source: Pediatr Rheumatol Online J. 2023 Aug 7;21:78. doi: 10.1186/s12969-023-00857-0 (PMC10405421; doi:10.1186/s12969-023-00857-0)
Supplement: Supplementary file 1 — Supplementary Material 1 [file 12969_2023_857_MOESM1_ESM.xlsx]

## Sheet: Sheet1
Patient	Sex	Age	Diagnosis	Dilated coronary artery
2	F	10m	KD unresponsive to IVIG
4	M	1y	incomplete KD
5	M	4y2m	incomplete KD
6	M	5m	KD
7	M	2y8m	KD	RCA (Z score, 12)
8	M	1y9m	KD
9	F	5m	KD
10	M	6m	KD
11	M	1y1m	KD
12	M	2y11m	KD
13	M	6y	KD
14	M	1y7m	KD
16	F	1y7m	KD
17	M	1y4m	KD
18	M	3y8m	KD
19	F	2y1m	KD
20	M	2y5m	KD
21	M	7m	KD
22	F	9y	KD
23	M	2y	KD
24	M	7d	KD
25	M	2y6m	KD
26	F	1y1m	KD
27	M	6y	KD	LCA (Z score, 29.17); RCA (Z score, 28.58)
29	F	1y	KD
30	F	11m	KD
31	M	10m	KD
32	M	3y3m	KD
33	F	1y	KD
34	M	3y4m	KD
36	F	2y	KD
37	M	6y	KD
38	M	1y3m	KD
39	F	6y	KD
40	F	3y	KD
41	M	2y7m	KD
42	M	1y	KD
43	F	3y8m	KD
44	M	3y	KD
45	F	11m	KD
46	M	7y	KD	LCA (Z score, 10.2); RCA (Z score, 19.4)
47	F	3y3m	KD
48	M	1y6m	KD
49	F	11m	KD
50	F	26d	KD
51	M	1y2m	KD
52	M	1y	KD
53	M	2y9m	KD	LCA (Z score, 16.5)
54	M	1y8m	KD
55	F	3y	KD
56	F	2y	KD
57	M	1y11m	KD
58	M	2y1m	incomplete KD
59	F	3y4m	KD
60	M	3y	KD
61	M	1y9m	KD
62	M	2y1m	KD unresponsive to IVIG
63	M	3y3m	KD	RCA (Z score, 11.9)
65	M	12y	KD
66	F	1y1m	KD
67	M	1y5m	KD
68	M	2y8m	incomplete KD
69	M	1y4m	KD
70	M	2y3m	KD
71	M	2y10m	KD
72	M	2y	KD
73	M	2y2m	KD
75	F	3y1m	KD	RCA(Z score, 12.9)
76	M	1y4d	KD
77	M	3y1m	KD
78	M	11m	KD
79	M	4y2m	KD
80	F	1y	KD
81	M	4y5m	KD
82	F	1y4m	KD
83	M	1y6m	KD
84	F	11m	KD
85	M	9y	KD
86	M	7y7m	KD
87	F	10m	KD
88	M	8m	KD
89	F	4y2m	KD
90	M	1y6m	KD	LCA (Z score, 12.1)
91	F	11m	KD
92	M	4y4m	KD
93	F	3y	KD
94	M	1y3m	KD
95	F	4y	KD
96	M	1y5m	KD
97	M	4y3m	KD
98	M	1y9m	KD
99	M	3y4m	KD
100	F	2y	KD	LCA (Z score, 16.8)
F, female; M, male; y, year; m, month; d, day; Kawasaki disease, KD; intravenous immunoglobulin, IVIG; right coronary artery, RCA; left coronary artery, LCA;

## Sheet: Sheet2
ID	病例号	Samlpe	姓名	ID	病例号	Samlpe	姓名	ID	病例号	Samlpe	姓名
2	905073	21Y00999	鲁于涵	35	16979244	21Y00968	杨浩坤	68	892302	21Y00935	王子硕
3	890457	21Y00998	吴涛	36	17636324	21Y00967	罗梦涵	69	17661412	21Y00934	王牧熙
4	891267	21Y00997	周浩云	37	17628727	21Y00966	鲁世豪	70	901560	20Y13485	林仲
5	902138	21Y00995	潘晨	38	886388	21Y00965	黄堃庭	71	902131	20Y13481	唐语翕
6	878257	21Y00996	罗红睿	39	15983208	21Y00964	赵珺童	72	17011224	21Y00931	李星瑞
7	844537	21Y00994	文浩轩	40	887704	21Y00963	蔡佳莹	73	894853	21Y00930	王希嘉
8	879243	21Y00993	王舒阳	41	901598	20Y13489	杨栗涵	74	894748	21Y00929	李子兮
9	876196	21Y00992	郭瑶	42	17553982	21Y00961	李恩尚	75	10501345	21Y00928	李丞普
10	17632160	21Y00991	李志煊	43	887928	21Y00960	李仁可	76	901873	20Y13483	李斌
11	920932	21Y00902	张皓诚	44	16939687	21Y00959	薛德浩	77	894348	21Y00926	杨博童
12	16786971	21Y00990	赵梓荀	45	888011	21Y00958	胡杨儒伊	78	17268984	21Y00925	江星熠
13	16796706	21Y00989	方志翔	46	17639093	21Y00957	吴鑫	79	895797	21Y00924	王宗睿
14	881645	21Y00988	刘宝佳	47	17262352	21Y00956	杨睿汐	80	17593034	21Y00923	周子芊
15	884294	21Y00986	郭悦悦	48	889006	21Y00955	邹子乐	81	17652910	21Y00922	彭启轩
16	882792	21Y00987	庄郁可	49	888658	21Y00954	周俊林	82	896688	21Y00921	李爱铃
17	17669547	21Y00981	赵晓庄	50	888412	21Y00953	王汐悦	83	17331519	21Y00920	钱泰安
18	16539472	21Y00982	张淳皓	51	901622	20Y13490	杨睿希	84	896874	21Y00919	邹婷
19	882865	21Y00983	杨雅伊	52	888741	21Y00951	史册	85	895554	21Y00918	毕福泰
20	883086	21Y00984	来致成	53	889284	21Y00950	张梓轩	86	897338	21Y00917	杨梓骏
21	882482	21Y00985	张梓杨	54	17598295	21Y00949	辛枢豪	87	17362386	21Y00916	杨语馨
22	883996	21Y00976	李昕然	55	889685	21Y00948	樊晨琳	88	896692	21Y00915	邓仁禹
23	16962022	21Y00977	陈司卓	56	889817	21Y00947	范佳妮	89	897865	21Y00914	王一涵
24	884562	21Y00978	孙叶鑫	57	834109	21Y00946	蔡伊航	90	897936	21Y00913	杨皓宸
25	885063	21Y00979	李佳恒	58	889204	21Y00945	张云钦	91	896472	21Y00912	李明玥
26	850193	21Y00980	杨晨熙	59	888989	21Y00944	殷健萍	92	897918	21Y00911	杨恒
27	17254582	21Y00971	张定洋	60	17399662	21Y00943	郑子宸	93	17837926	21Y00910	蒋欣彤
29	885528	21Y00973	刘熠丹	61	890911	21Y00942	康晋熙	94	898225	21Y00909	鲁彬
30	900735	21Y00901	庄玉妍	62	890616	21Y00941	董博源	95	898460	21Y00908	李怡彤
31	900071	20Y13486	王安润	63	890081	21Y00940	胡睿涵	96	898630	21Y00907	刘元鑫
32	901212	20Y13487	殷慕晨	65	16431179	21Y00938	李双雄	97	898322	21Y00906	杜雨阳
33	885818	21Y00970	李颖	66	17393517	21Y00937	叶芸瑾	98	899582	21Y00905	张世釿
34	901269	20Y13488	胥荣铭	67	891118	21Y00936	王俊睿	99	17642686	21Y00904	李宇晟
								100	879810	21Y00903	余蕊欣

## Sheet: Sheet3
序号	可疑变异（个）	可疑基因（个）	序号	可疑变异（个）	可疑基因（个）
2	133	131	52	116	114
3	125	124	53	119	118
4	129	127	54	118	116
5	142	141	55	121	120
6	133	131	56	144	141
7	131	129	57	126	125
8	128	126	58	133	129
9	138	137	59	132	129
10	126	125	60	127	126
11	122	120	61	129	128
12	134	132	62	123	122
13	126	122	63	122	122
14	119	116	65	135	132
15	156	155	66	136	135
16	124	120	67	123	121
17	119	116	68	125	123
18	114	112	69	133	131
19	127	126	70	113	112
20	143	143	71	124	121
21	120	120	72	122	120
22	123	122	73	135	132
23	111	109	74	148	143
24	154	152	75	115	113
25	134	134	76	135	132
26	129	128	77	135	133
27	129	124	78	127	125
29	154	151	79	152	151
30	121	121	80	155	154
31	111	110	81	136	134
32	139	139	82	127	125
33	129	129	83	128	128
34	163	162	84	153	150
35	119	117	85	111	111
36	125	123	86	132	132
37	128	128	87	117	116
38	147	145	88	129	128
39	133	130	89	117	113
40	110	109	90	120	117
41	131	130	91	150	150
42	124	122	92	124	123
43	129	126	93	143	140
44	125	123	94	119	119
45	122	116	95	119	116
46	118	117	96	145	143
47	129	129	97	142	140
48	138	134	98	131	131
49	120	118	99	133	132
50	138	135	100	121	121
51	119	118
